# Supplementary material for: A Prognostic Role for Circulating microRNAs Involved in Macrophage Polarization in Advanced Non-Small Cell Lung Cancer
Source: Cells. 2021 Aug 5;10(8):1988. doi: 10.3390/cells10081988 (PMC8391493; doi:10.3390/cells10081988)
Supplement: Supplementary file 1 [file cells-10-01988-s001.zip]

Archive with 1 entries (1 files):
- cells-1303503-supplementary.pdf
